# Supplementary material for: A family of carboxypeptidases catalyzing α- and β-tubulin tail processing and deglutamylation
Source: Sci Adv. 2023 Sep 13;9(37):eadi7838. doi: 10.1126/sciadv.adi7838 (PMC10499314; doi:10.1126/sciadv.adi7838)
Supplement: Supplementary file 2 — Table S1 [file sciadv.adi7838_table_s1.zip]

Archive with 1 entries (1 files):
- adi7838_Table_S1.xlsx
