# Supplementary material for: A family of carboxypeptidases catalyzing α- and β-tubulin tail processing and deglutamylation
Source: Sci Adv. 2023 Sep 13;9(37):eadi7838. doi: 10.1126/sciadv.adi7838 (PMC10499314; doi:10.1126/sciadv.adi7838)
Supplement: Supplementary file 2 — Table S1 [file sciadv.adi7838_table_s1.zip › adi7838_Table_S1.xlsx]

## Sheet: Table spectral count
Protein name	Protein Description	Gene name	Peptides	Unique peptides	Sequence coverage [%]	Mol. weight [kDa]	Peptides fraction 11	Peptides fraction 15	MS/MS count 11	MS/MS count 15	Ratio 15/11 (MS/MS)
P20290	Transcription factor BTF3	BTF3	15	15	78.6	22.168	0	15	0	60	60		Legend:
P62495	Eukaryotic peptide chain release factor subunit 1	ETF1	21	21	51.5	49.03	0	21	0	58	58		HEXXH motif: 11 hits in 11 sequences
Q16512	Serine/threonine-protein kinase N1	PKN1	27	26	37.9	103.93	1	27	0	57	57		HEXXXH motif: 11 hits in 11 sequences
Q5T0F9	Coiled-coil and C2 domain-containing protein 1B	CC2D1B	21	20	34.5	94.223	0	21	0	55	55		HXXEH motif: 11 hits in 11 sequences
Q96K17	Transcription factor BTF3 homolog 4	BTF3L4	9	9	75.9	17.27	0	9	0	42	42
Q13576	Ras GTPase-activating-like protein IQGAP2	IQGAP2	30	30	23.7	180.58	0	30	0	39	39
P35241	Radixin	RDX	23	15	36	68.563	6	22	1	38	38
Q8N6R0	eEF1A lysine and N-terminal methyltransferase	METTL13	19	19	39.6	78.767	1	19	0	36	36
A3KN83	Protein strawberry notch homolog 1	SBNO1	22	22	22	154.31	0	22	0	35	35
Q9Y2H2	Phosphatidylinositide phosphatase SAC2	INPP5F	21	21	24	128.41	0	21	0	33	33
Q92499	ATP-dependent RNA helicase DDX1	DDX1	19	19	37.2	82.431	1	19	1	33	33
Q9H2G2	STE20-like serine/threonine-protein kinase	SLK	36	34	36.4	142.69	1	36	2	63	31.5
Q08211	ATP-dependent RNA helicase A	DHX9	20	20	19.4	140.96	1	20	1	31	31
Q9UNS1	Protein timeless homolog	TIMELESS	19	19	17.7	138.66	1	19	1	31	31
Q8NC51	Plasminogen activator inhibitor 1 RNA-binding protein	SERBP1	18	18	45.3	44.965	1	18	1	30	30
Q15642	Cdc42-interacting protein 4	TRIP10	16	16	33.6	68.351	0	16	0	28	28
P46940	Ras GTPase-activating-like protein IQGAP1	IQGAP1	21	21	18.8	189.25	0	21	0	27	27
Q16513	Serine/threonine-protein kinase N2	PKN2	17	16	25.3	112.03	0	17	0	26	26
Q9Y4B4	Helicase ARIP4	RAD54L2	17	17	16.3	162.77	1	17	1	26	26
Q9Y3I0	RNA-splicing ligase RtcB homolog	RTCB	11	11	30.5	55.21	1	11	1	26	26
E9PAV3	Nascent polypeptide-associated complex subunit alpha, muscle-specific form	NACA	10	10	5.6	205.42	2	10	5	127	25.4
P17844	Probable ATP-dependent RNA helicase DDX5	DDX5	15	10	28.7	69.147	3	15	0	25	25
Q86W56	Poly(ADP-ribose) glycohydrolase	PARG	14	14	20.8	111.11	0	14	0	25	25
Q8IUF8	Ribosomal oxygenase 2	RIOX2	11	11	33.3	52.8	0	11	0	25	25
Q68EN5	Uncharacterized protein KIAA0895-like	KIAA0895L	13	13	36.1	53.445	0	13	0	24	24
Q9UBS0	Ribosomal protein S6 kinase beta-2	RPS6KB2	9	8	35.3	53.455	0	9	0	24	24
P15056	Serine/threonine-protein kinase B-raf	BRAF	19	16	29.6	84.436	2	19	2	47	23.5
O60524	Ribosome quality control complex subunit NEMF	NEMF	15	15	16.7	122.95	0	15	0	23	23
Q8IVS2	Malonyl-CoA-acyl carrier protein transacylase, mitochondrial	MCAT	10	10	33.6	42.961	0	10	0	23	23
Q9Y6V7	Probable ATP-dependent RNA helicase DDX49	DDX49	14	14	40.6	54.226	0	14	0	21	21
P26358	DNA (cytosine-5)-methyltransferase 1	DNMT1	25	25	19.4	183.16	2	25	2	40	20
P48735	Isocitrate dehydrogenase [NADP], mitochondrial	IDH2	13	13	30.3	50.909	1	13	1	20	20
Q13895	Bystin	BYSL	12	12	32.5	49.601	1	12	1	20	20
Q96CT7	Coiled-coil domain-containing protein 124	CCDC124	10	10	35	25.835	2	10	2	39	19.5
Q9UBU9	Nuclear RNA export factor 1	NXF1	15	15	35.7	70.182	0	15	0	19	19
O00116	Alkyldihydroxyacetonephosphate synthase, peroxisomal	AGPS	14	14	35.6	72.911	0	14	0	19	19
Q9H223	EH domain-containing protein 4	EHD4	12	11	24.6	61.174	1	12	0	19	19
Q9UHR6	Zinc finger HIT domain-containing protein 2	ZNHIT2	12	12	46.9	42.883	1	12	1	19	19
Q13043	Serine/threonine-protein kinase 4	STK4	10	7	25.1	55.63	0	10	0	19	19
Q9H3G5	Probable serine carboxypeptidase CPVL	CPVL	9	9	20.2	54.163	0	9	0	19	19
Q9BQ61	Telomerase RNA component interacting RNase	TRIR	8	8	69.3	18.419	0	8	0	19	19
P37108	Signal recognition particle 14 kDa protein	SRP14	4	4	27.2	14.57	0	4	0	19	19
Q96BT7	Alkylated DNA repair protein alkB homolog 8	ALKBH8	14	14	27.9	75.208	0	14	0	18	18
P23443	Ribosomal protein S6 kinase beta-1	RPS6KB1	12	11	30.5	59.139	2	12	2	36	18
P35659	Protein DEK	DEK	10	10	27.5	42.674	0	10	0	18	18
Q8NBA8	tRNA-uridine aminocarboxypropyltransferase 2	DTWD2	9	9	41.6	33.415	0	9	0	18	18
O00186	Syntaxin-binding protein 3	STXBP3	8	8	16.6	67.764	0	8	0	18	18
Q9Y520	Protein PRRC2C	PRRC2C	15	14	6.6	316.91	0	15	0	17	17
Q9BYV8	Centrosomal protein of 41 kDa	CEP41	9	9	40.5	41.368	0	9	0	17	17
P05114	Non-histone chromosomal protein HMG-14	HMGN1	7	7	51	10.659	1	7	1	17	17
Q9C0I1	Myotubularin-related protein 12	MTMR12	27	27	51.1	86.147	3	27	3	50	16.6667
Q9H444	Charged multivesicular body protein 4b	CHMP4B	12	11	52.7	24.95	2	12	2	33	16.5
Q14669	E3 ubiquitin-protein ligase TRIP12	TRIP12	28	28	19.3	220.43	4	28	3	48	16
P35611	Alpha-adducin	ADD1	17	17	29.6	80.954	2	17	2	30	15
P35221	Catenin alpha-1	CTNNA1	11	11	17.9	100.07	0	11	0	15	15
Q9NZT2	Opioid growth factor receptor	OGFR	11	11	34.3	73.324	1	11	1	15	15
O43615	Mitochondrial import inner membrane translocase subunit TIM44	TIMM44	10	10	22.8	51.355	0	10	0	15	15
O14893	Gem-associated protein 2	GEMIN2	9	9	39.6	31.585	1	8	1	15	15
Q9NX58	Cell growth-regulating nucleolar protein	LYAR	6	6	25.3	43.614	0	6	0	15	15
Q9Y224	RNA transcription, translation and transport factor protein	RTRAF	6	6	33.6	28.068	0	6	0	15	15
P16383	Intron Large complex component GCFC2	GCFC2	31	31	52.5	89.384	4	30	6	88	14.6667
Q6PKG0	La-related protein 1	LARP1	21	21	28.1	123.51	2	21	2	29	14.5
Q9Y6E2	eIF5-mimic protein 1	BZW2	26	25	55.4	48.162	5	25	6	85	14.1667
P41743	Protein kinase C iota type	PRKCI	9	9	25.7	68.262	0	9	0	14	14
P20042	Eukaryotic translation initiation factor 2 subunit 2	EIF2S2	9	9	31.2	38.388	1	9	1	14	14
Q7Z5U6	WD repeat-containing protein 53	WDR53	8	8	36.9	38.989	0	8	0	14	14
Q9BSH4	Translational activator of cytochrome c oxidase 1	TACO1	7	7	31.3	32.477	0	7	0	14	14
P57060	RWD domain-containing protein 2B	RWDD2B	6	6	26.6	36.332	0	6	0	14	14
Q13151	Heterogeneous nuclear ribonucleoprotein A0	HNRNPA0	6	6	30.2	30.84	0	6	0	14	14
P55884	Eukaryotic translation initiation factor 3 subunit B	EIF3B	13	13	21.1	92.48	0	13	0	13	13
O75179	Ankyrin repeat domain-containing protein 17	ANKRD17	11	8	5.9	274.25	1	11	1	13	13
Q8N392	Rho GTPase-activating protein 18	ARHGAP18	10	10	17.5	74.976	0	10	0	13	13
Q96F86	Enhancer of mRNA-decapping protein 3	EDC3	10	10	30.1	56.077	1	10	1	13	13
Q9BW71	HIRA-interacting protein 3	HIRIP3	10	10	21.8	61.956	1	10	1	13	13
Q13905	Rap guanine nucleotide exchange factor 1	RAPGEF1	9	9	9.5	120.55	0	9	0	13	13
Q9BXS6	Nucleolar and spindle-associated protein 1	NUSAP1	9	9	30.4	49.451	0	9	0	13	13
P41223	Protein BUD31 homolog	BUD31	8	8	47.9	17	0	8	0	13	13
Q92997	Segment polarity protein dishevelled homolog DVL-3	DVL3	5	3	12.3	78.054	0	5	0	13	13
Q8IV48	3'-5' exoribonuclease 1	ERI1	4	4	12.9	40.063	0	4	0	13	13
Q8N3F8	MICAL-like protein 1	MICALL1	27	27	41	93.44	3	27	4	48	12
O14981	TATA-binding protein-associated factor 172	BTAF1	20	20	14.2	206.89	2	18	2	24	12
Q27J81	Inverted formin-2	INF2	11	11	15.5	135.62	0	11	0	12	12
Q9UPR3	Nonsense-mediated mRNA decay factor SMG5	SMG5	11	11	14.3	113.93	0	11	0	12	12
P54619	5'-AMP-activated protein kinase subunit gamma-1	PRKAG1	11	11	41.4	37.579	1	11	1	12	12
O14654	Insulin receptor substrate 4	IRS4	10	10	12.7	133.77	0	10	0	12	12
P23743	Diacylglycerol kinase alpha	DGKA	10	10	20.8	82.629	0	10	0	12	12
Q96P11	28S rRNA (cytosine-C(5))-methyltransferase	NSUN5	10	10	29.1	46.691	0	10	0	12	12
Q14168	MAGUK p55 subfamily member 2	MPP2	10	8	21.5	64.58	2	10	1	12	12
Q9NYI0	PH and SEC7 domain-containing protein 3	PSD3	9	9	11	116.03	0	9	0	12	12
P46199	Translation initiation factor IF-2, mitochondrial	MTIF2	8	8	14.4	81.316	0	8	0	12	12
Q9BRX2	Protein pelota homolog	PELO	8	8	21.8	43.359	0	8	0	12	12
P35612	Beta-adducin	ADD2	7	7	18.5	80.853	0	7	0	12	12
Q00403	Transcription initiation factor IIB	GTF2B	6	6	23.1	34.833	0	6	0	12	12
O00213	Amyloid beta precursor protein binding family B member 1	APBB1	13	13	29.9	77.243	2	13	2	22	11
P08237	ATP-dependent 6-phosphofructokinase, muscle type	PFKM	10	9	18.3	85.182	1	10	0	11	11
Q13614	Myotubularin-related protein 2	MTMR2	10	9	19.6	73.38	0	10	0	11	11
Q6Y7W6	GRB10-interacting GYF protein 2	GIGYF2	10	10	13.2	150.07	1	10	1	11	11
P50749	Ras association domain-containing protein 2	RASSF2	9	9	32.5	37.79	0	9	0	11	11
Q14152	Eukaryotic translation initiation factor 3 subunit A	EIF3A	9	9	7.4	166.57	0	9	0	11	11
Q9H4L7	SWI/SNF-related matrix-associated actin-dependent regulator of chromatin subfamily A containing DEAD/H box 1	SMARCAD1	8	8	11.8	117.4	0	8	0	11	11
Q9ULX3	RNA-binding protein NOB1	NOB1	8	8	24.8	46.674	0	8	0	11	11
Q7Z7A4	PX domain-containing protein kinase-like protein	PXK	7	7	20.2	64.949	0	7	0	11	11
P22681	E3 ubiquitin-protein ligase CBL	CBL	13	12	18.3	99.632	2	13	3	31	10.3333
Q5T1V6	Probable ATP-dependent RNA helicase DDX59	DDX59	21	21	42.5	68.809	3	21	3	30	10
O43390	Heterogeneous nuclear ribonucleoprotein R	HNRNPR	10	8	19	70.942	2	10	0	10	10
Q9BUL5	PHD finger protein 23	PHF23	9	9	30	43.818	0	9	0	10	10
Q9Y4K4	Mitogen-activated protein kinase kinase kinase kinase 5	MAP4K5	9	9	15.6	95.023	0	9	0	10	10
O00418	Eukaryotic elongation factor 2 kinase	EEF2K	9	9	14.2	82.143	1	9	1	10	10
Q9H267	Vacuolar protein sorting-associated protein 33B	VPS33B	8	8	17.8	70.584	0	8	0	10	10
Q8IY67	Ribonucleoprotein PTB-binding 1	RAVER1	8	8	20.8	63.876	1	8	1	10	10
Q6F5E8	Capping protein, Arp2/3 and myosin-I linker protein 2	CARMIL2	7	7	7	154.69	0	7	0	10	10
Q9UBP0	Spastin	SPAST	7	7	16.9	67.196	0	7	0	10	10
Q9UGI8	Testin	TES	7	7	20.9	47.996	0	7	0	10	10
Q08J23	RNA cytosine C(5)-methyltransferase NSUN2	NSUN2	6	6	11.2	86.47	0	6	0	10	10
Q52LJ0	Protein FAM98B	FAM98B	6	6	16.2	45.547	0	6	0	10	10
Q7Z309	PABIR family member 2	PABIR2	4	4	19.8	26.928	1	4	1	10	10
Q9Y6H1	Coiled-coil-helix-coiled-coil-helix domain-containing protein 2	CHCHD2	4	4	33.8	15.512	2	4	3	29	9.66667
P84022	Mothers against decapentaplegic homolog 3	SMAD3	9	7	20.5	48.08	2	9	2	19	9.5
P48634	Protein PRRC2A	PRRC2A	15	14	10.7	228.86	2	14	2	18	9
Q13164	Mitogen-activated protein kinase 7	MAPK7	12	12	20.6	88.385	2	12	2	18	9
Q66K14	TBC1 domain family member 9B	TBC1D9B	10	10	12.3	140.52	2	9	1	9	9
Q9P265	Disco-interacting protein 2 homolog B	DIP2B	10	7	10.3	171.49	1	9	1	9	9
Q15555	Microtubule-associated protein RP/EB family member 2	MAPRE2	9	9	37.6	37.031	2	9	2	18	9
O43818	U3 small nucleolar RNA-interacting protein 2	RRP9	8	8	27.2	51.84	0	8	0	9	9
Q5T0N5	Formin-binding protein 1-like	FNBP1L	8	8	17.9	70.065	0	8	0	9	9
Q6DN90	IQ motif and SEC7 domain-containing protein 1	IQSEC1	8	8	9.2	108.31	0	8	0	9	9
Q9BVP2	Guanine nucleotide-binding protein-like 3	GNL3	8	8	16.6	61.992	0	8	0	9	9
P23786	Carnitine O-palmitoyltransferase 2, mitochondrial	CPT2	7	7	15.7	73.776	0	7	0	9	9
Q14676	Mediator of DNA damage checkpoint protein 1	MDC1	7	7	5	226.66	0	7	0	9	9
Q4G0J3	La-related protein 7	LARP7	7	7	15.1	66.898	0	7	0	9	9
Q5SW96	Low density lipoprotein receptor adapter protein 1	LDLRAP1	7	7	26.6	33.885	0	7	0	9	9
Q8TC76	Protein FAM110B	FAM110B	7	7	23.8	40.727	0	7	0	9	9
P29084	Transcription initiation factor IIE subunit beta	GTF2E2	7	7	32.3	33.043	1	7	1	9	9
Q9Y6A4	Cilia- and flagella-associated protein 20	CFAP20	6	6	47.7	22.774	0	6	0	9	9
P61962	DDB1- and CUL4-associated factor 7	DCAF7	6	6	23.1	38.926	1	6	1	9	9
Q5T5C0	Syntaxin-binding protein 5	STXBP5	5	5	6.3	127.57	0	5	0	9	9
Q96DB5	Regulator of microtubule dynamics protein 1	RMDN1	5	5	19.1	35.808	0	5	0	9	9
Q12906	Interleukin enhancer-binding factor 3	ILF3	23	20	32.9	95.337	7	23	9	72	8
P63010	AP-2 complex subunit beta	AP2B1	16	7	22.9	104.55	5	16	0	8	8
Q86VN1	Vacuolar protein-sorting-associated protein 36	VPS36	13	13	35.5	43.816	3	13	4	32	8
O95218	Zinc finger Ran-binding domain-containing protein 2	ZRANB2	8	8	29.4	37.404	0	8	0	8	8
Q01970	1-phosphatidylinositol 4,5-bisphosphate phosphodiesterase beta-3	PLCB3	8	8	9.7	138.8	0	8	0	8	8
O95782	AP-2 complex subunit alpha-1	AP2A1	7	7	9.6	107.54	0	7	0	8	8
P30876	DNA-directed RNA polymerase II subunit RPB2	POLR2B	7	7	8.1	133.9	0	7	0	8	8
P38432	Coilin	COIL	7	7	14.8	62.608	0	7	0	8	8
Q8IWW6	Rho GTPase-activating protein 12	ARHGAP12	7	7	14.9	96.253	0	7	0	8	8
Q96CW1	AP-2 complex subunit mu	AP2M1	7	7	16.8	49.654	0	7	0	8	8
Q9BZF3	Oxysterol-binding protein-related protein 6	OSBPL6	7	6	10.3	106.3	0	7	0	8	8
Q9P2K2	Thioredoxin domain-containing protein 16	TXNDC16	7	7	11.5	93.571	0	7	0	8	8
Q15459	Splicing factor 3A subunit 1	SF3A1	7	7	12.5	88.885	1	7	1	8	8
P60660	Myosin light polypeptide 6	MYL6	6	6	37.7	16.93	0	6	0	8	8
Q86XK3	Swi5-dependent recombination DNA repair protein 1 homolog	SFR1	6	6	37.6	28.261	0	6	0	8	8
O95835	Serine/threonine-protein kinase LATS1	LATS1	5	5	6	126.87	0	5	0	8	8
Q9GZN8	UPF0687 protein C20orf27	C20orf27	5	5	43.7	19.291	0	5	0	8	8
Q86Y79	Probable peptidyl-tRNA hydrolase	PTRH1	4	4	30.8	22.936	0	4	0	8	8
Q9UK97	F-box only protein 9	FBXO9	4	4	9.2	52.329	0	4	0	8	8
Q99417	c-Myc-binding protein	MYCBP	4	4	55.3	11.967	1	4	1	8	8
Q9NUQ6	SPATS2-like protein	SPATS2L	3	3	7.7	61.728	0	3	0	8	8
Q5SW79	Centrosomal protein of 170 kDa	CEP170	23	23	21.8	175.29	5	23	5	39	7.8
Q13496	Myotubularin	MTM1	15	14	30.8	69.931	2	14	3	23	7.66667
O14641	Segment polarity protein dishevelled homolog DVL-2	DVL2	9	7	22.1	78.947	2	8	3	23	7.66667
P12270	Nucleoprotein TPR	TPR	7	7	4.7	267.29	3	7	7	53	7.57143
Q96KG9	N-terminal kinase-like protein	SCYL1	23	23	35.8	89.63	5	23	6	44	7.33333
Q9UK59	Lariat debranching enzyme	DBR1	10	10	21.1	61.554	3	10	3	22	7.33333
O43290	U4/U6.U5 tri-snRNP-associated protein 1	SART1	7	7	11.6	90.254	0	7	0	7	7
O60573	Eukaryotic translation initiation factor 4E type 2	EIF4E2	7	7	29.4	28.362	0	7	0	7	7
Q16254	Transcription factor E2F4	E2F4	7	7	23	43.96	0	7	0	7	7
Q32MZ4	Leucine-rich repeat flightless-interacting protein 1	LRRFIP1	7	7	14.5	89.252	0	7	0	7	7
Q86VQ1	Glucocorticoid-induced transcript 1 protein	GLCCI1	7	7	17.4	58.023	0	7	0	7	7
Q92540	Nonsense-mediated mRNA decay factor SMG7	SMG7	7	7	8.1	127.28	0	7	0	7	7
Q96B70	Leukocyte receptor cluster member 9	LENG9	7	7	22.4	53.166	0	7	0	7	7
Q9BZV1	UBX domain-containing protein 6	UBXN6	7	7	30.8	49.753	0	7	0	7	7
Q9NYU2	UDP-glucose:glycoprotein glucosyltransferase 1	UGGT1	7	7	6	177.19	0	7	0	7	7
Q9Y5T5	Ubiquitin carboxyl-terminal hydrolase 16	USP16	7	7	12.4	93.569	0	7	0	7	7
P23246	Splicing factor, proline- and glutamine-rich	SFPQ	7	7	13.2	76.149	1	7	1	7	7
Q12874	Splicing factor 3A subunit 3	SF3A3	7	7	21.2	58.848	1	6	1	7	7
A2A3K4	Protein tyrosine phosphatase domain-containing protein 1	PTPDC1	6	6	10.6	84.456	0	6	0	7	7
O43314	Inositol hexakisphosphate and diphosphoinositol-pentakisphosphate kinase 2	PPIP5K2	6	6	6.5	140.41	0	6	0	7	7
O43852	Calumenin	CALU	6	6	31.4	37.106	0	6	0	7	7
P05198	Eukaryotic translation initiation factor 2 subunit 1	EIF2S1	6	6	23.5	36.112	0	6	0	7	7
Q7Z2T5	TRMT1-like protein	TRMT1L	6	6	15.8	81.746	0	6	0	7	7
Q96FS4	Signal-induced proliferation-associated protein 1	SIPA1	6	6	10.4	112.15	0	6	0	7	7
Q9BQ70	Transcription factor 25	TCF25	6	6	14.8	76.666	0	6	0	7	7
Q9BUA3	Spindlin interactor and repressor of chromatin-binding protein	SPINDOC	6	6	28.6	41.036	0	6	0	7	7
Q9H4L5	Oxysterol-binding protein-related protein 3	OSBPL3	6	5	10	101.22	0	6	0	7	7
Q9UJF2	Ras GTPase-activating protein nGAP	RASAL2	6	6	7.3	128.56	0	6	0	7	7
A8MPP1	Putative ATP-dependent RNA helicase DDX11-like protein 8	DDX11L8	6	2	8.3	101.81	1	5	1	7	7
P25098	Beta-adrenergic receptor kinase 1	GRK2	6	6	11.3	79.573	1	6	1	7	7
Q05209	Tyrosine-protein phosphatase non-receptor type 12	PTPN12	6	6	9	88.105	1	6	1	7	7
Q96EY7	Pentatricopeptide repeat domain-containing protein 3, mitochondrial	PTCD3	5	5	11.6	78.549	0	5	0	7	7
Q96GY0	Zinc finger C2HC domain-containing protein 1A	ZC2HC1A	5	5	17.2	35.092	0	5	0	7	7
Q9HAU5	Regulator of nonsense transcripts 2	UPF2	5	5	5	147.81	0	5	0	7	7
Q9Y5J5	Pleckstrin homology-like domain family A member 3	PHLDA3	5	5	36.2	13.891	0	5	0	7	7
Q96B26	Exosome complex component RRP43	EXOSC8	5	5	29.7	30.039	1	5	1	7	7
Q15717	ELAV-like protein 1	ELAVL1	4	4	15	36.091	0	4	0	7	7
Q8IXQ3	Uncharacterized protein C9orf40	C9orf40	4	4	53.6	21.063	0	4	0	7	7
Q9HB21	Pleckstrin homology domain-containing family A member 1	PLEKHA1	4	4	10.6	45.553	0	4	0	7	7
Q13627	Dual specificity tyrosine-phosphorylation-regulated kinase 1A	DYRK1A	8	5	12.6	85.583	2	8	2	13	6.5
Q15345	Leucine-rich repeat-containing protein 41	LRRC41	8	8	14.7	88.649	1	8	2	13	6.5
Q86W50	RNA N6-adenosine-methyltransferase METTL16	METTL16	19	19	37.5	63.62	5	18	6	38	6.33333
O76094	Signal recognition particle subunit SRP72	SRP72	14	14	30	74.605	3	14	3	19	6.33333
Q9BRG1	Vacuolar protein-sorting-associated protein 25	VPS25	15	15	76.1	20.747	7	15	9	54	6
Q96PZ0	Pseudouridylate synthase 7 homolog	PUS7	11	11	22.8	75.035	2	10	2	12	6
Q13573	SNW domain-containing protein 1	SNW1	10	10	22.2	61.494	2	10	3	18	6
O95817	BAG family molecular chaperone regulator 3	BAG3	9	9	24.2	61.594	2	9	2	12	6
Q07002	Cyclin-dependent kinase 18	CDK18	8	4	23	54.424	2	8	0	6	6
Q9UDY2	Tight junction protein ZO-2	TJP2	7	7	8.2	133.96	0	7	0	6	6
O95747	Serine/threonine-protein kinase OSR1	OXSR1	7	6	18.2	58.022	1	6	1	6	6
P09543	2',3'-cyclic-nucleotide 3'-phosphodiesterase	CNP	6	6	17.1	47.578	0	6	0	6	6
P35579	Myosin-9	MYH9	6	4	4.2	226.53	0	6	0	6	6
P60228	Eukaryotic translation initiation factor 3 subunit E	EIF3E	6	6	14.4	52.22	0	6	0	6	6
Q12959	Disks large homolog 1	DLG1	6	6	11.4	100.45	0	6	0	6	6
Q17RN3	Protein FAM98C	FAM98C	6	6	29.5	37.329	0	6	0	6	6
Q70E73	Ras-associated and pleckstrin homology domains-containing protein 1	RAPH1	6	6	7.3	135.25	0	6	0	6	6
Q96DU7	Inositol-trisphosphate 3-kinase C	ITPKC	6	6	13.8	75.207	0	6	0	6	6
Q9NZI8	Insulin-like growth factor 2 mRNA-binding protein 1	IGF2BP1	6	6	13.7	63.48	0	6	0	6	6
Q9UEY8	Gamma-adducin	ADD3	6	6	12.7	79.154	0	6	0	6	6
Q9UPN9	E3 ubiquitin-protein ligase TRIM33	TRIM33	6	6	6.6	122.53	0	6	0	6	6
P78371	T-complex protein 1 subunit beta	CCT2	6	6	18.5	57.488	1	6	1	6	6
Q15084	Protein disulfide-isomerase A6	PDIA6	6	6	19.1	48.121	1	6	1	6	6
Q8N0Z6	Tetratricopeptide repeat protein 5	TTC5	6	6	18.6	48.927	1	6	1	6	6
O14733	Dual specificity mitogen-activated protein kinase kinase 7	MAP2K7	5	5	14.6	47.484	0	5	0	6	6
O15371	Eukaryotic translation initiation factor 3 subunit D	EIF3D	5	5	11.1	63.972	0	5	0	6	6
O15527	N-glycosylase/DNA lyase	OGG1	5	5	20.3	38.782	0	5	0	6	6
P48729	Casein kinase I isoform alpha	CSNK1A1	5	5	15.7	38.914	0	5	0	6	6
P53667	LIM domain kinase 1	LIMK1	5	5	9.9	72.584	0	5	0	6	6
Q6WKZ4	Rab11 family-interacting protein 1	RAB11FIP1	5	4	5.1	137.17	0	5	0	6	6
Q8N163	Cell cycle and apoptosis regulator protein 2	CCAR2	5	5	8.2	102.9	0	5	0	6	6
Q8NCF5	NFATC2-interacting protein	NFATC2IP	5	5	19.6	45.816	0	5	0	6	6
Q8TEU7	Rap guanine nucleotide exchange factor 6	RAPGEF6	5	4	4.4	179.42	0	5	0	6	6
Q96RU3	Formin-binding protein 1	FNBP1	5	5	10.9	71.306	0	5	0	6	6
Q99816	Tumor susceptibility gene 101 protein	TSG101	5	5	15.6	43.944	0	5	0	6	6
Q9BTD8	RNA-binding protein 42	RBM42	5	5	14	50.413	0	5	0	6	6
P29083	General transcription factor IIE subunit 1	GTF2E1	5	5	15.7	49.452	1	5	1	6	6
Q16637	Survival motor neuron protein	SMN1	5	5	21.8	31.848	1	4	1	6	6
Q9Y266	Nuclear migration protein nudC	NUDC	5	5	18.7	38.242	1	5	1	6	6
Q96H20	Vacuolar-sorting protein SNF8	SNF8	5	5	23.6	28.864	2	5	3	18	6
O00571	ATP-dependent RNA helicase DDX3X	DDX3X	4	4	8.6	73.243	0	4	0	6	6
Q8TB52	F-box only protein 30	FBXO30	4	4	6.7	82.303	0	4	0	6	6
Q9NRH2	SNF-related serine/threonine-protein kinase	SNRK	4	4	9.9	84.275	0	4	0	6	6
Q9UKY7	Protein CDV3 homolog	CDV3	4	4	36.8	27.335	0	4	0	6	6
P62266	40S ribosomal protein S23	RPS23	4	4	29.4	15.807	1	4	1	6	6
Q12778	Forkhead box protein O1	FOXO1	4	4	8.2	69.661	1	4	1	6	6
Q6UUV9	CREB-regulated transcription coactivator 1	CRTC1	3	3	6.2	67.299	0	3	0	6	6
Q92665	28S ribosomal protein S31, mitochondrial	MRPS31	3	3	13.4	45.318	0	3	0	6	6
Q9NVT9	Armadillo repeat-containing protein 1	ARMC1	3	3	16.7	31.28	0	3	0	6	6
Q15154	Pericentriolar material 1 protein	PCM1	3	3	1.6	228.54	1	3	1	6	6
Q9H425	Uncharacterized protein C1orf198	C1orf198	3	3	13.1	36.346	1	3	1	6	6
Q8WWK9	Cytoskeleton-associated protein 2	CKAP2	2	2	4.2	76.986	0	2	0	6	6
Q9H4A3	Serine/threonine-protein kinase WNK1	WNK1	2	2	1	250.79	0	2	0	6	6
P78347	General transcription factor II-I	GTF2I	17	17	17.9	112.42	5	16	6	34	5.66667
Q9UHB9	Signal recognition particle subunit SRP68	SRP68	14	14	28.5	70.729	3	14	3	17	5.66667
Q9NW13	RNA-binding protein 28	RBM28	6	6	7.1	85.737	3	5	3	17	5.66667
Q14C86	GTPase-activating protein and VPS9 domain-containing protein 1	GAPVD1	33	33	27.9	164.98	10	31	11	61	5.54545
Q9Y383	Putative RNA-binding protein Luc7-like 2	LUC7L2	6	6	20.9	46.513	2	6	2	11	5.5
Q9P1Y5	Calmodulin-regulated spectrin-associated protein 3	CAMSAP3	15	15	19.3	134.75	3	13	3	16	5.33333
P41091	Eukaryotic translation initiation factor 2 subunit 3	EIF2S3	12	12	39.4	51.109	4	12	3	16	5.33333
Q96CP2	FLYWCH family member 2	FLYWCH2	7	7	65	14.563	3	7	3	16	5.33333
Q12905	Interleukin enhancer-binding factor 2	ILF2	17	17	61	43.062	9	16	14	72	5.14286
Q9Y295	Developmentally-regulated GTP-binding protein 1	DRG1	18	18	54.5	40.542	5	17	7	35	5
P07900	Heat shock protein HSP 90-alpha	HSP90AA1	13	5	20.4	84.659	6	11	1	5	5
P40938	Replication factor C subunit 3	RFC3	12	12	48.6	40.556	3	12	3	15	5
P49792	E3 SUMO-protein ligase RanBP2	RANBP2	9	9	4.3	358.2	2	9	2	10	5
Q8WU90	Zinc finger CCCH domain-containing protein 15	ZC3H15	8	8	23.5	48.602	2	8	2	10	5
Q14689	Disco-interacting protein 2 homolog A	DIP2A	7	4	7.3	170.37	0	7	0	5	5
P04049	RAF proto-oncogene serine/threonine-protein kinase	RAF1	6	4	13.1	73.051	1	6	0	5	5
Q09666	Neuroblast differentiation-associated protein AHNAK	AHNAK	6	6	5.6	629.09	0	6	0	5	5
Q13045	Protein flightless-1 homolog	FLII	6	6	5.8	144.75	0	6	0	5	5
Q8WUI4	Histone deacetylase 7	HDAC7	6	6	11.6	102.93	0	6	0	5	5
Q99575	Ribonucleases P/MRP protein subunit POP1	POP1	6	6	9.3	114.71	1	6	1	5	5
O75943	Cell cycle checkpoint protein RAD17	RAD17	5	5	8.5	77.054	0	5	0	5	5
P46459	Vesicle-fusing ATPase	NSF	5	5	7.8	82.593	0	5	0	5	5
Q5SQI0	Alpha-tubulin N-acetyltransferase 1	ATAT1	5	5	15.9	46.81	0	5	0	5	5
Q5TKA1	Protein lin-9 homolog	LIN9	5	5	11.3	61.945	0	5	0	5	5
Q86XL3	Ankyrin repeat and LEM domain-containing protein 2	ANKLE2	5	5	7.9	104.11	0	5	0	5	5
Q9BW19	Kinesin-like protein KIFC1	KIFC1	5	5	12.3	73.747	0	5	0	5	5
Q9BW92	Threonine--tRNA ligase, mitochondrial	TARS2	5	5	7.1	81.035	0	5	0	5	5
Q9BZ67	FERM domain-containing protein 8	FRMD8	5	5	14.7	51.217	0	5	0	5	5
Q9BZF9	Uveal autoantigen with coiled-coil domains and ankyrin repeats	UACA	5	5	6.8	162.5	0	5	0	5	5
Q9NYF3	Protein FAM53C	FAM53C	5	5	15.1	43.091	0	5	0	5	5
Q9UI10	Translation initiation factor eIF-2B subunit delta	EIF2B4	5	5	12.6	57.557	0	5	0	5	5
P19525	Interferon-induced, double-stranded RNA-activated protein kinase	EIF2AK2	5	5	9.6	62.094	1	5	1	5	5
Q06203	Amidophosphoribosyltransferase	PPAT	5	5	11	57.398	1	5	1	5	5
Q92888	Rho guanine nucleotide exchange factor 1	ARHGEF1	5	5	8	102.43	1	5	1	5	5
Q9Y285	Phenylalanine--tRNA ligase alpha subunit	FARSA	5	5	10.8	57.563	1	5	1	5	5
O00139	Kinesin-like protein KIF2A	KIF2A	4	4	5.7	79.954	0	4	0	5	5
P00519	Tyrosine-protein kinase ABL1	ABL1	4	4	5.4	122.87	0	4	0	5	5
P18887	DNA repair protein XRCC1	XRCC1	4	4	7.3	69.476	0	4	0	5	5
P62081	40S ribosomal protein S7	RPS7	4	4	27.8	22.127	0	4	0	5	5
Q13200	26S proteasome non-ATPase regulatory subunit 2	PSMD2	4	4	6.4	100.2	0	4	0	5	5
Q14493	Histone RNA hairpin-binding protein	SLBP	4	4	17	31.285	0	4	0	5	5
Q96RF0	Sorting nexin-18	SNX18	4	4	8.3	68.894	0	4	0	5	5
Q9BRT2	Ubiquinol-cytochrome-c reductase complex assembly factor 2	UQCC2	4	4	32.5	14.875	0	4	0	5	5
Q9BST9	Rhotekin	RTKN	4	4	12.8	62.667	0	4	0	5	5
Q9H9C1	Spermatogenesis-defective protein 39 homolog	VIPAS39	4	4	14	57.005	0	4	0	5	5
Q9NQG5	Regulation of nuclear pre-mRNA domain-containing protein 1B	RPRD1B	4	4	22.7	36.899	0	4	0	5	5
O00629	Importin subunit alpha-3	KPNA4	4	3	14.2	57.886	1	4	1	5	5
P09132	Signal recognition particle 19 kDa protein	SRP19	4	4	45.8	16.156	1	3	1	5	5
Q13418	Integrin-linked protein kinase	ILK	4	4	11.9	51.419	1	4	1	5	5
Q7L2H7	Eukaryotic translation initiation factor 3 subunit M	EIF3M	4	4	16.3	42.502	1	4	1	5	5
Q92974	Rho guanine nucleotide exchange factor 2	ARHGEF2	4	4	6.1	111.54	1	4	1	5	5
Q9H814	Phosphorylated adapter RNA export protein	PHAX	4	4	15	44.402	1	4	1	5	5
Q9HCJ3	Ribonucleoprotein PTB-binding 2	RAVER2	4	4	10.9	74.338	1	4	1	5	5
P23396	40S ribosomal protein S3	RPS3	3	3	14	26.688	0	3	0	5	5
Q15032	R3H domain-containing protein 1	R3HDM1	3	3	3.5	120.69	0	3	0	5	5
Q9NPA8	Transcription and mRNA export factor ENY2	ENY2	3	3	32.7	11.528	0	3	0	5	5
Q9Y5W9	Sorting nexin-11	SNX11	3	3	14.8	30.433	0	3	0	5	5
P49458	Signal recognition particle 9 kDa protein	SRP9	3	3	36	10.112	2	3	2	10	5
P84103	Serine/arginine-rich splicing factor 3	SRSF3	2	2	14	19.329	0	2	0	5	5
Q7Z7L8	Uncharacterized protein C11orf96	C11orf96	2	2	5.1	46.113	0	2	0	5	5
P61289	Proteasome activator complex subunit 3	PSME3	2	2	10.2	29.506	1	2	1	5	5
O43524	Forkhead box protein O3	FOXO3	10	10	26.6	71.276	4	10	4	19	4.75
O43491	Band 4.1-like protein 2	EPB41L2	20	20	26.5	112.59	5	19	6	28	4.66667
O94804	Serine/threonine-protein kinase 10	STK10	10	8	13.1	112.13	2	9	2	9	4.5
O95373	Importin-7	IPO7	10	10	13.9	119.52	2	10	2	9	4.5
P17987	T-complex protein 1 subunit alpha	TCP1	10	10	25.4	60.343	3	9	2	9	4.5
Q14149	MORC family CW-type zinc finger protein 3	MORC3	10	10	14.1	107.11	2	9	2	9	4.5
P15880	40S ribosomal protein S2	RPS2	8	8	31.4	31.324	2	7	2	9	4.5
Q15370	Elongin-B	ELOB	6	6	44.1	13.133	2	6	2	9	4.5
P22626	Heterogeneous nuclear ribonucleoproteins A2/B1	HNRNPA2B1	4	4	16.1	37.429	2	4	2	9	4.5
Q7Z5K2	Wings apart-like protein homolog	WAPL	18	18	23.9	132.94	6	16	7	31	4.42857
P08670	Vimentin	VIM	13	12	32.4	53.651	3	12	3	13	4.33333
P49790	Nuclear pore complex protein Nup153	NUP153	11	11	11.1	153.94	3	11	3	13	4.33333
Q09028	Histone-binding protein RBBP4	RBBP4	10	5	25.4	47.655	2	10	3	13	4.33333
Q8N543	Prolyl 3-hydroxylase OGFOD1	OGFOD1	9	9	21	63.245	3	9	3	13	4.33333
Q9Y450	HBS1-like protein	HBS1L	20	20	37.6	75.472	10	19	11	47	4.27273
Q86XP1	Diacylglycerol kinase eta	DGKH	9	9	11.4	134.86	2	7	2	8	4
P49585	Choline-phosphate cytidylyltransferase A	PCYT1A	8	8	33.5	41.731	3	7	3	12	4
Q07866	Kinesin light chain 1	KLC1	7	4	14.3	65.309	4	5	1	4	4
Q9UNA4	DNA polymerase iota	POLI	7	7	16.2	83.005	2	6	2	8	4
O75676	Ribosomal protein S6 kinase alpha-4	RPS6KA4	6	4	8.7	85.605	2	5	0	4	4
Q5VZK9	F-actin-uncapping protein LRRC16A	CARMIL1	6	6	6.1	151.56	0	6	0	4	4
Q96GX5	Serine/threonine-protein kinase greatwall	MASTL	6	5	10.8	97.318	2	6	1	4	4
Q13435	Splicing factor 3B subunit 2	SF3B2	6	6	8.2	100.23	2	6	2	8	4
O43164	E3 ubiquitin-protein ligase Praja-2	PJA2	5	5	12.9	78.213	0	5	0	4	4
Q92945	Far upstream element-binding protein 2	KHSRP	5	5	8.6	73.114	0	5	0	4	4
Q96SI9	Spermatid perinuclear RNA-binding protein	STRBP	5	2	7.1	73.652	0	5	0	4	4
Q9NRA8	Eukaryotic translation initiation factor 4E transporter	EIF4ENIF1	5	5	7.7	108.2	0	5	0	4	4
Q99613	Eukaryotic translation initiation factor 3 subunit C	EIF3C	5	5	6.8	105.34	1	4	1	4	4
O14545	TRAF-type zinc finger domain-containing protein 1	TRAFD1	5	5	13.1	64.84	1	4	1	4	4
P51610	Host cell factor 1	HCFC1	5	5	4	208.73	1	4	1	4	4
Q13191	E3 ubiquitin-protein ligase CBL-B	CBLB	5	4	5.9	109.45	1	4	1	4	4
P78318	Immunoglobulin-binding protein 1	IGBP1	5	5	21.2	39.221	2	5	2	8	4
O60879	Protein diaphanous homolog 2	DIAPH2	4	4	4.3	125.57	0	4	0	4	4
O76031	ATP-dependent Clp protease ATP-binding subunit clpX-like, mitochondrial	CLPX	4	4	7.9	69.223	0	4	0	4	4
O94776	Metastasis-associated protein MTA2	MTA2	4	3	6.1	75.022	0	4	0	4	4
P16989	Y-box-binding protein 3	YBX3	4	4	18.8	40.089	0	4	0	4	4
P26368	Splicing factor U2AF 65 kDa subunit	U2AF2	4	4	13.3	53.5	0	4	0	4	4
P35998	26S proteasome regulatory subunit 7	PSMC2	4	4	11.5	48.633	0	4	0	4	4
P56524	Histone deacetylase 4	HDAC4	4	3	4.6	119.04	0	4	0	4	4
P62191	26S proteasome regulatory subunit 4	PSMC1	4	4	13	49.184	0	4	0	4	4
Q15311	RalA-binding protein 1	RALBP1	4	4	8.7	76.063	0	4	0	4	4
Q5TCX8	Mitogen-activated protein kinase kinase kinase 21	MAP3K21	4	4	6.3	113.96	0	4	0	4	4
Q9Y3L3	SH3 domain-binding protein 1	SH3BP1	4	4	7.1	73.599	0	4	0	4	4
Q7L0Y3	tRNA methyltransferase 10 homolog C	TRMT10C	4	4	12.7	47.346	0	4	0	4	4
Q7Z2W4	Zinc finger CCCH-type antiviral protein 1	ZC3HAV1	4	4	6.1	101.43	0	4	0	4	4
Q7Z401	C-myc promoter-binding protein	DENND4A	4	4	2.5	209.24	0	4	0	4	4
Q86UX6	Serine/threonine-protein kinase 32C	STK32C	4	4	14.8	54.994	0	4	0	4	4
Q8IWS0	PHD finger protein 6	PHF6	4	4	13.7	41.29	0	4	0	4	4
Q8N3X1	Formin-binding protein 4	FNBP4	4	4	5.4	110.26	0	4	0	4	4
Q8TC07	TBC1 domain family member 15	TBC1D15	4	4	6.4	79.49	0	4	0	4	4
Q92917	G-patch domain and KOW motifs-containing protein	GPKOW	4	4	13.9	52.228	0	4	0	4	4
Q96CF2	Charged multivesicular body protein 4c	CHMP4C	4	3	20.6	26.41	0	4	0	4	4
Q96CU9	FAD-dependent oxidoreductase domain-containing protein 1	FOXRED1	4	4	12.3	53.811	0	4	0	4	4
Q96GA3	Protein LTV1 homolog	LTV1	4	4	11.4	54.854	0	4	0	4	4
Q96GM8	Target of EGR1 protein 1	TOE1	4	4	11.4	56.547	0	4	0	4	4
Q96RL1	BRCA1-A complex subunit RAP80	UIMC1	4	4	8.1	79.727	0	4	0	4	4
Q99615	DnaJ homolog subfamily C member 7	DNAJC7	4	4	8.9	56.44	0	4	0	4	4
Q9BVW5	TIMELESS-interacting protein	TIPIN	4	4	12	34.555	0	4	0	4	4
Q9BZL6	Serine/threonine-protein kinase D2	PRKD2	4	3	6.8	96.721	0	4	0	4	4
Q9H2Y7	Zinc finger protein 106	ZNF106	4	4	3.1	208.88	0	4	0	4	4
Q9NRA0	Sphingosine kinase 2	SPHK2	4	4	8.9	69.216	0	4	0	4	4
Q9UIU6	Homeobox protein SIX4	SIX4	4	4	9	82.932	0	4	0	4	4
Q9Y2S7	Polymerase delta-interacting protein 2	POLDIP2	4	4	14.4	42.033	0	4	0	4	4
O43660	Pleiotropic regulator 1	PLRG1	4	4	14.2	57.193	1	4	1	4	4
P46379	Large proline-rich protein BAG6	BAG6	4	4	4.6	119.41	1	4	1	4	4
P51149	Ras-related protein Rab-7a	RAB7A	4	4	23.2	23.489	1	3	1	4	4
P61011	Signal recognition particle 54 kDa protein	SRP54	4	4	10.3	55.704	1	4	1	4	4
Q96KQ7	Histone-lysine N-methyltransferase EHMT2	EHMT2	4	4	5	132.37	1	4	1	4	4
Q96ST3	Paired amphipathic helix protein Sin3a	SIN3A	4	4	4	145.17	1	4	1	4	4
Q9NVE7	4'-phosphopantetheine phosphatase	PANK4	4	4	9.7	85.99	1	4	1	4	4
Q9Y3T6	R3H and coiled-coil domain-containing protein 1	R3HCC1	4	4	12.5	49.091	1	4	1	4	4
Q96RE7	Nucleus accumbens-associated protein 1	NACC1	4	4	9.5	57.258	2	4	2	8	4
O00311	Cell division cycle 7-related protein kinase	CDC7	3	3	5.6	63.887	0	3	0	4	4
P18621	60S ribosomal protein L17	RPL17	3	3	21.7	21.397	0	3	0	4	4
Q00059	Transcription factor A, mitochondrial	TFAM	3	3	12.2	29.096	0	3	0	4	4
Q01082	Spectrin beta chain, non-erythrocytic 1	SPTBN1	3	3	1.5	274.61	0	3	0	4	4
Q13190	Syntaxin-5	STX5	3	3	15.8	39.672	0	3	0	4	4
Q13459	Unconventional myosin-IXb	MYO9B	3	3	1.7	243.4	0	3	0	4	4
Q8IWF2	FAD-dependent oxidoreductase domain-containing protein 2	FOXRED2	3	3	6.4	77.79	0	3	0	4	4
Q8IWZ8	SURP and G-patch domain-containing protein 1	SUGP1	3	3	7.8	72.47	0	3	0	4	4
Q96DF8	Splicing factor ESS-2 homolog	ESS2	3	3	10.7	52.567	0	3	0	4	4
Q9BZI7	Regulator of nonsense transcripts 3B	UPF3B	3	3	6.6	57.761	0	3	0	4	4
Q9H2M9	Rab3 GTPase-activating protein non-catalytic subunit	RAB3GAP2	3	3	2.7	155.98	0	3	0	4	4
Q9H7Z7	Prostaglandin E synthase 2	PTGES2	3	3	11.4	41.943	0	3	0	4	4
Q9NQT5	Exosome complex component RRP40	EXOSC3	3	3	16	29.572	0	3	0	4	4
Q9UG63	ATP-binding cassette sub-family F member 2	ABCF2	3	3	5.8	71.289	0	3	0	4	4
Q9UGN5	Poly [ADP-ribose] polymerase 2	PARP2	3	3	6.9	66.205	0	3	0	4	4
Q9ULH7	Myocardin-related transcription factor B	MRTFB	3	3	4.4	118.13	0	3	0	4	4
Q9ULR3	Protein phosphatase 1H	PPM1H	3	3	9.7	56.447	0	3	0	4	4
Q9Y3B2	Exosome complex component CSL4	EXOSC1	3	3	22.6	21.452	0	3	0	4	4
Q9Y4F5	Centrosomal protein of 170 kDa protein B	CEP170B	3	3	3.5	171.69	0	3	0	4	4
P23025	DNA repair protein complementing XP-A cells	XPA	3	3	21.2	31.368	1	3	1	4	4
Q8N8S7	Protein enabled homolog	ENAH	3	3	7.3	66.509	1	3	1	4	4
P60953	Cell division control protein 42 homolog	CDC42	2	2	14.1	21.258	0	2	0	4	4
Q8TAP8	Protein phosphatase 1 regulatory subunit 35	PPP1R35	2	2	17.8	27.953	0	2	0	4	4
Q96D71	RalBP1-associated Eps domain-containing protein 1	REPS1	2	2	3.3	86.661	0	2	0	4	4
Q9NVA1	Ubiquinol-cytochrome-c reductase complex assembly factor 1	UQCC1	2	2	9	34.6	0	2	0	4	4
O15482	Testis-specific protein TEX28	TEX28	1	1	5.6	46.131	0	1	0	4	4
